# Supplementary material for: Objective quantitative multidetector computed tomography assessments in patients with combined pulmonary fibrosis with emphysema: Relationship with pulmonary function and clinical events
Source: PLoS One. 2020 Sep 17;15(9):e0239066. doi: 10.1371/journal.pone.0239066 (PMC7498084; doi:10.1371/journal.pone.0239066)
Supplement: S1 Appendix — (XLSX) [file pone.0239066.s001.xlsx]

## Sheet: Participant raw data
	age (years)	gender 1: male 2: female	BMI (kg/m^2)	smoker 1: current or ever 2: never	pack years	follow-up duration (days)	KL-6 (U/mL)	emphysema type 1: centriloular 2: paraseptal 3: mixed	fibrosis type 1: UIP 2: probable UIP 3: indeterminate for UIP 4: alternative diagnosis pattern	%FVC (%)	FVC (L)	%FEV1.0 (%)	FEV1.0/FVC (%)	%FRC (%)	%RV (%)	%TLC (%)	TLC (L)	%DLCO (%)	DLCO (mL/min/mmHg)	%LAA (%)	%HAA (%)	%AA (%)	hospitalization 0: without 1: with	acute exacerbation 0: without 1: with	death 0: without 1: with
CPFE 01	71	1	29.305	1	66	850	599	1	3	107.3	3.67	85.1	64	78.1	86.5	93.6	5.23	70.5	13.24	9.18609	14.043	23.2291	0	0	0
CPFE 02	75	1	26.9531	1	20	1079	630	2	2	85	2.67	80.6	74.9	58.4	60.6	73.3	3.99	51.8	8.09	3.28528	20.863	24.1482	0	0	0
CPFE 03	78	1	28.2702	2	0	1512	587	1	2	81.5	2.65	73.8	71.3	61.9	74	78.5	4.39	92.1	15.37	2.12852	14.2447	16.3733	0	0	0
CPFE 04	63	1	24.5775	1	45	749	364	1	3	88.3	2.94	81	75.5							2.47758	15.4112	17.8888	0	0	0
CPFE 05	63	1	27.9543	1	225	1506	1020	2	1	81.9	3.22	85.2	86	82.1	81.3	83.9	4.91	72	15.96	2.02536	29.3546	31.3799	0	0	0
CPFE 06	74	1	33.8045	1	31.8	312	543	2	1	99	3.77	103.6	84.1	95.3	95.6	98.8	5.89	72.1	16.67	1.34401	25.4668	26.8108	0	0	0
CPFE 07	53	1	23.0287	1	40	606	589	1	2	100.3	3.9	91.8	77.4	101.9	109.5	100.9	5.67	91.5	18.73	0.717941	17.1814	17.8994	0	0	0
CPFE 08	75	1	11.9402	1	75	1467	432	1	1	33.4	1.16	41.9	100	95.6	142.7	74.4	4.25	42.4	3.96	8.24973	15.4436	23.6933	0	0	1
CPFE 09	71	1	22.5896	1	21.6	2373	1520	1	1	107.4	3.79	120.4	90.5	89.6	66.7	88.2	5.01	47.9	7.85	7.57687	28.5021	36.0789	1	0	0
CPFE 10	59	1	29.321	1	50	2255	572	1	3	82.1	3.58	67.7	69	88.1	123.9	99.5	6.09	65.5	17.07	5.60774	17.205	22.8128	0	0	0
CPFE 11	64	1	23.6203	1	120	1800	879	1	1	90.5	3.72	91.2	83.3	74.7	57.3	80.9	4.87	57.5	12.15	1.87622	26.1177	27.9939	0	0	0
CPFE 12	66	1	22.1824	1	37	1977	1326	1	2	95.8	3.22	81.4	69.3	83.5	64.9	80.6	4.39	29.4	4.62	7.91094	22.0892	30.0002	1	0	0
CPFE 13	61	1	21.0772	1	40	1856	624	1	2	107.8	3.88	83.2	63.9	113.7	97.9	102.2	5.66	63.7	10.85	5.72232	12.055	17.7773	0	0	0
CPFE 14	65	1	24.6904	1	77	1768	316	1	2	77.5	2.65	73.9	78.1	74.1	81.3	77.7	4.25	67.8	11.73	1.83879	20.1267	21.9655	0	0	0
CPFE 15	58	1	27.2392	1	40	1726	508	3	2	91.6	3.17	85.8	78.2	68.4	82.7	90.1	4.84	50.1	9.66	11.3725	27.6872	39.0596	0	0	0
CPFE 16	63	1	25.2595	1	114	1681	400	2	1	103.6	3.98	98.1	78.4	101.2	88.1	100.9	5.83	77.5	15.78	2.81615	16.5042	19.3203	0	0	0
CPFE 17	64	1	21.9898	1	80	1646	336	2	3	121.9	4.68	118.6	80.3	98.5	96.1	115.2	6.68	100.6	18.77	5.19176	10.2687	15.4605	0	0	0
CPFE 18	44	1	27.6817	1	18.75	1485	1535	2	2	61.6	2.65	63.9	89.4	69.5	76.2	72.1	4.17	37.9	9.87	4.60589	35.6211	40.227	0	0	0
CPFE 19	73	1	20.4467	1	60	1470	2100	1	1	74	2.39	55.6	59.8	90.9	94.2	83.7	4.58	56.1	7.51	17.7571	20.4314	38.1885	1	0	0
CPFE 20	68	1	23.4336	1	30	1443	1377	2	1	88.4	2.43	100	90.5	65.8	43.6	63.3	3.16	67	8.42	1.93652	21.9403	23.8768	0	0	0
CPFE 21	58	1	19.9219	1	19	1425	1860	2	4	108.5	3.84	97.3	75	86.6	92.8	101.3	5.51	111.3	18.32	1.39897	12.1612	13.5601	0	0	0
CPFE 22	78	1	25.3323	1	112	949	498	1	2	95.5	3	86.6	71.3							2.39463	19.2046	21.5992	0	0	0
CPFE 23	54	1	24.11	1	24	1281	424	2	3	103.2	4.23	104	85.3							7.89236	16.5998	24.4922	1	0	0
CPFE 24	60	1	25.4529	1	99	1270	1213	3	1	76.8	3.07	66.4	72	96.5	116.7	91.1	5.33	72	15.64	9.79108	23.5941	33.3852	0	0	0
CPFE 25	77	1	14.5003	1	50	1269	265	3	4	35.6	1.16	45.1	100	73	93.1	55.9	3.12	43.2	4.23	22.6563	14.1369	36.7932	0	0	0
CPFE 26	71	1	22.3081	1	54	1164	592	1	2	85.9	2.92	70.8	66.4							6.02666	18.8488	24.8755	0	0	0
CPFE 27	73	1	27.4935	1	125	1138	803	2	2	89.4	2.94	75.3	67.3	61.9	68.8	74.9	4.14	77.6	13.19	7.57742	14.2638	21.8412	0	0	0
CPFE 28	64	1	24.5243	1	42	1096	463	2	2	120.2	4.04	106.9	72.8	102.2	96.8	108.5	5.87	106.3	18.01	1.45704	14.832	16.2891	0	0	0
CPFE 29	78	1	24.623	1	5	1092	743	2	2	81.3	2.87	78.5	76.3	73.6	55.9	68.3	3.97	68.5	11.46	1.27571	30.2696	31.5453	1	1	1
CPFE 30	80	1	22.6474	1	75	1085		3	1	106	3.73	91.3	67.8	78.9	67.2	88.2	5.16	65.3	10.13	5.27938	20.8647	26.1441	0	0	0
CPFE 31	68	1	21.6128	1	84	1079	953	1	1	115.1	4.19	92.9	65.9	107.7	96.1	106.3	6.07	32.4	5.46	32.1708	15.5324	47.7032	1	1	0
CPFE 32	72	1	20.7976	1	60	984	2278	1	3	88.9	3.19	86.9	78.7	84.3	87.9	88.9	5.11	96.7	15.2	1.54792	16.9757	18.5236	0	0	0
CPFE 33	67	1	26.4915	1	40	963	6332	1	2	54.5	1.95	59.6	89.2	57.1	62.6	57.6	3.25	46.7	8.83	1.14282	35.2369	36.3797	0	0	0
CPFE 34	63	1	21.7876	1	60	879	747	2	2	85.8	3.08	83.1	79.9	94.8	78.4	80.5	4.49	88.7	15.21	4.60594	18.4721	23.078	0	0	0
CPFE 35	67	1	20.958	1	40	683	755	1	1	61.2	2.27	59.2	79.3	87.6	90.8	75.5	4.34	29.1	4.96	16.4343	36.3459	52.7801	1	0	1
CPFE 36	62	1	25.9338	1	38	627	710	2	1	53.3	2	56.9	88.5	53.2	45.4	49.8	2.83	34.4	6.95	4.01447	47.6514	51.6659	1	0	0
CPFE 37	66	1	25.4604	1	141	556	783	3	2	61.1	2.18	62.3	83.5	62.7	83.5	67.6	3.79	47.3	8.73	5.29307	25.9958	31.2889	0	0	0
CPFE 38	67	1	22.9419	1	96	550	562	2	3	106.1	3.82	112.9	86.9	117.7	117.2	114.7	6.49	126.5	21.98	2.40505	9.93067	12.3357	0	0	0
CPFE 39	77	1	25.6199	1	50	484	1311	3	1	90.6	3.39	94.6	83.5	74.5	67.7	81.6	4.87	58.9	11.02	7.30678	25.1091	32.4159	0	0	0
CPFE 40	68	1	24.5611	1	97.5	498	618	3	3	111	4.24	92.9	68.4							17.9882	11.834	29.8222	0	0	0
CPFE 41	69	1	19.8882	1	100	424	1012	1	3	60.1	1.87	53.8	72.2							20.7258	25.0375	45.7633	0	0	0
CPFE 42	67	2	22.7751	1	30	389	449	2	2	91	2.22	99	86.5	77.6	90.6	93.8	3.66	53.2	8.71	1.74768	20.4785	22.2262	0	0	0
CPFE 43	80	1	20.7626	1	62	21		3	2	96.2	3.26	86.5	70.9	96.3	92.1	92	5.29	60.4	8.33	12.593	20.2362	32.8292	0	0	0
CPFE 44	56	1	28.1914	1	45	340	2653	2	2	68.2	2.66	68.6	84.6	55.8	59.1	64.3	3.66	39.5	8.95	1.77697	35.9934	37.7703	0	0	0
CPFE 45	75	1	26.4189	1	40	144	309	1	3	81.1	2.75	72.2	70.9	73.7	83.3	80	4.51	80.5	13.68	1.20588	16.8585	18.0644	0	0	0
CPFE 46	67	1	22.3658	1	72	92	3119	1	1	80.5	2.94	76.2	77.2	66.7	61	72.1	4.11	64.7	11.25	12.3402	25.4949	37.835	0	0	0
